# Supplementary material for: Quality of life in restorative versus non-restorative resections for rectal cancer: systematic review
Source: BJS Open. 2022 Jan 18;5(6):zrab101. doi: 10.1093/bjsopen/zrab101 (PMC8765336; doi:10.1093/bjsopen/zrab101)
Supplement: zrab101_Supplementary_Data [file zrab101_supplementary_data.zip]

Archive with 2 entries (2 files):
- PRISMA_checklist.doc
- Supplementary_material.docx
